# Supplementary material for: Sequence capture phylogenomics of eyeless Cicurina spiders from Texas caves, with emphasis on US federally-endangered species from Bexar County (Araneae, Hahniidae)
Source: Zookeys. 2018 Jun 26;(769):49–76. doi: 10.3897/zookeys.769.25814 (PMC6030207; doi:10.3897/zookeys.769.25814)
Supplement: XML Treatment for Cicurina (Cicurella) vespera [file zookeys.769.25814-treatment2.xml]

<!DOCTYPE tp:taxon-treatment
  PUBLIC "-//TaxonX//DTD Taxonomic Treatment Publishing DTD v0 20100105//EN" "tax-treatment-NSO.dtd">
<tp:taxon-treatment xmlns:tp="http://www.plazi.org/taxpub"><tp:treatment-meta><kwd-group><label>Taxon classification</label><kwd><named-content xmlns:xlink="http://www.w3.org/1999/xlink" content-type="kingdom">Animalia</named-content></kwd><kwd><named-content xmlns:xlink="http://www.w3.org/1999/xlink" content-type="order">Araneae</named-content></kwd><kwd><named-content xmlns:xlink="http://www.w3.org/1999/xlink" content-type="family">Hahniidae</named-content></kwd></kwd-group><mixed-citation publication-type="journal"><person-group><name><surname>Hedin</surname><given-names>Marshal</given-names></name><name><surname>Derkarabetian</surname><given-names>Shahan</given-names></name><name><surname>Blair</surname><given-names>Jennifer</given-names></name><name><surname>Paquin</surname><given-names>Pierre</given-names></name></person-group><article-title>Sequence capture phylogenomics of eyeless <italic><tp:taxon-name><tp:taxon-name-part taxon-name-part-type="genus" reg="Cicurina">Cicurina</tp:taxon-name-part></tp:taxon-name></italic> spiders from Texas caves, with emphasis on US federally-endangered species from Bexar County (<tp:taxon-name><tp:taxon-name-part taxon-name-part-type="order">Araneae</tp:taxon-name-part></tp:taxon-name>, <tp:taxon-name><tp:taxon-name-part taxon-name-part-type="family">Hahniidae</tp:taxon-name-part></tp:taxon-name>)</article-title><source>Zookeys</source><day>26</day><month>6</month><year>2018</year><volume>2018</volume><issue>769</issue><fpage>49</fpage><lpage>76</lpage><pub-id pub-id-type="doi">10.3897/zookeys.769.25814</pub-id></mixed-citation></tp:treatment-meta><tp:nomenclature><tp:taxon-name>
              <tp:taxon-name-part taxon-name-part-type="genus" reg="Cicurina">Cicurina</tp:taxon-name-part> (<tp:taxon-name-part taxon-name-part-type="subgenus" reg="Cicurella">Cicurella</tp:taxon-name-part>) <tp:taxon-name-part taxon-name-part-type="species" reg="vespera">vespera</tp:taxon-name-part></tp:taxon-name><tp:taxon-authority>Gertsch, 1992</tp:taxon-authority><xref ref-type="fig" rid="F1">Figs 1</xref><xref ref-type="fig" rid="F2">, 2</xref><xref ref-type="fig" rid="F3">, 3</xref><xref ref-type="fig" rid="F7">, 7</xref><xref ref-type="fig" rid="F8">, 8</xref><xref ref-type="fig" rid="F9">, 9</xref><xref ref-type="fig" rid="F10">, 10</xref><xref ref-type="fig" rid="F11">, 11</xref><xref ref-type="fig" rid="F12">, 12</xref><xref ref-type="supplementary-material" rid="S1">, Suppl. materials 1</xref><xref ref-type="supplementary-material" rid="S2">, 2</xref><xref ref-type="supplementary-material" rid="S3">, 3</xref><xref ref-type="supplementary-material" rid="S4">, 4</xref><xref ref-type="supplementary-material" rid="S5">, 5</xref><xref ref-type="supplementary-material" rid="S6">, 6.</xref><tp:nomenclature-citation-list><tp:nomenclature-citation><tp:taxon-name>
                  <tp:taxon-name-part taxon-name-part-type="genus" reg="Cicurina">Cicurina</tp:taxon-name-part> <tp:taxon-name-part taxon-name-part-type="species" reg="vespera">vespera</tp:taxon-name-part></tp:taxon-name><comment>Gertsch, 1992: 111, figs 93–94.</comment></tp:nomenclature-citation><tp:nomenclature-citation><tp:taxon-name>
                  <tp:taxon-name-part taxon-name-part-type="genus" reg="Cicurina">Cicurina</tp:taxon-name-part> <tp:taxon-name-part taxon-name-part-type="species" reg="vespera">vespera</tp:taxon-name-part></tp:taxon-name><comment>Cokendolpher, 2004: 53, figs 65–66.</comment></tp:nomenclature-citation><tp:nomenclature-citation><tp:taxon-name>
                  <tp:taxon-name-part taxon-name-part-type="genus" reg="Cicurina">Cicurina</tp:taxon-name-part> <tp:taxon-name-part taxon-name-part-type="species" reg="vespera">vespera</tp:taxon-name-part></tp:taxon-name><comment>Paquin &amp; Dupérré, 2009: 53, figs 118–119, 134.</comment></tp:nomenclature-citation><tp:nomenclature-citation><tp:taxon-name>
                  <tp:taxon-name-part taxon-name-part-type="genus" reg="Cicurina">Cicurina</tp:taxon-name-part> <tp:taxon-name-part taxon-name-part-type="species" reg="loftini">loftini</tp:taxon-name-part></tp:taxon-name><comment>Cokendolpher, 2004: 41, figs 5, 10, 37–39; <bold>syn. n.</bold></comment></tp:nomenclature-citation><tp:nomenclature-citation><tp:taxon-name>
                  <tp:taxon-name-part taxon-name-part-type="genus" reg="Cicurina">Cicurina</tp:taxon-name-part> <tp:taxon-name-part taxon-name-part-type="species" reg="loftini">loftini</tp:taxon-name-part></tp:taxon-name><comment>Paquin &amp; Dupérré, 2009: 27, figs 46–47, 134; <bold>syn. n.</bold></comment></tp:nomenclature-citation></tp:nomenclature-citation-list></tp:nomenclature><tp:treatment-sec sec-type="diagnosis" id="SECID0EOFBG"><title>Diagnosis.</title><p>Based on well-supported nuclear phylogenomic analyses (Figs <xref ref-type="fig" rid="F1">1</xref>–<xref ref-type="fig" rid="F2">2</xref>, <xref ref-type="fig" rid="F7">7</xref>), sister taxon to a clade including <italic><tp:taxon-name><tp:taxon-name-part taxon-name-part-type="genus" reg="Cicurina">C.</tp:taxon-name-part> <tp:taxon-name-part taxon-name-part-type="species" reg="baronia">baronia</tp:taxon-name-part></tp:taxon-name></italic>, <italic><tp:taxon-name><tp:taxon-name-part taxon-name-part-type="genus" reg="Cicurina">C.</tp:taxon-name-part> <tp:taxon-name-part taxon-name-part-type="species" reg="neovespera">neovespera</tp:taxon-name-part></tp:taxon-name></italic>, and <italic><tp:taxon-name><tp:taxon-name-part taxon-name-part-type="genus" reg="Cicurina">C.</tp:taxon-name-part> <tp:taxon-name-part taxon-name-part-type="species" reg="bullis">bullis</tp:taxon-name-part></tp:taxon-name></italic>. <italic><tp:taxon-name><tp:taxon-name-part taxon-name-part-type="genus" reg="Cicurina">Cicurina</tp:taxon-name-part> <tp:taxon-name-part taxon-name-part-type="species" reg="vespera">vespera</tp:taxon-name-part></tp:taxon-name></italic> is morphologically very similar to the above taxa (Figure <xref ref-type="fig" rid="F7">7</xref>, <xref ref-type="bibr" rid="B9">Cokendolpher 2004</xref>, <xref ref-type="bibr" rid="B26">Paquin and Dupérré 2009</xref>), best separated by geographic allopatry (Figure <xref ref-type="fig" rid="F8">8</xref>). This species can be distinguished from neighboring or sympatric ME clade members using genetic data, spermathecal morphology, male palpal morphology, or TI index.</p></tp:treatment-sec><tp:treatment-sec sec-type="description" id="SECID0E4HBG"><title>Description.</title><p>Female spermathecal morphology as described in <xref ref-type="bibr" rid="B26">Paquin and Dupérré (2009)</xref> and <xref ref-type="bibr" rid="B9">Cokendolpher (2004)</xref>. Male palpus with relatively broad, truncate cymbium, compact tegulum, origin of embolus rotated slightly clockwise from 6 o’clock (Figs <xref ref-type="fig" rid="F9">9</xref>, <xref ref-type="fig" rid="F12">12</xref>).</p></tp:treatment-sec><tp:treatment-sec sec-type="distribution" id="SECID0EUIBG"><title>Distribution.</title><p>R clade member known from 16 cave or karst features in the Culebra Anticline KFR (Figure <xref ref-type="fig" rid="F10">10</xref>); possibly also from GCBC.</p></tp:treatment-sec><tp:treatment-sec sec-type="discussion" id="SECID0E5IBG"><title>Discussion.</title><p>The low TI index, rounded spermathecae holotype <italic><tp:taxon-name><tp:taxon-name-part taxon-name-part-type="genus" reg="Cicurina">C.</tp:taxon-name-part> <tp:taxon-name-part taxon-name-part-type="species" reg="vespera">vespera</tp:taxon-name-part></tp:taxon-name></italic> type specimen is either 1) actually from Bracken Bat Cave, but was mislabeled or placed into an incorrect vial, or 2) is actually from GCBC, and represents a northern disjunct from most Culebra Anticline <italic><tp:taxon-name><tp:taxon-name-part taxon-name-part-type="genus" reg="Cicurina">C.</tp:taxon-name-part> <tp:taxon-name-part taxon-name-part-type="species" reg="vespera">vespera</tp:taxon-name-part></tp:taxon-name></italic> populations, although we note that direct evidence for such an extension does not exist in the Government Canyon KFR (Figure <xref ref-type="fig" rid="F11">11</xref>). If the latter, rare sympatry must exist in GCBC, as other known specimens from this location represent <italic><tp:taxon-name><tp:taxon-name-part taxon-name-part-type="genus" reg="Cicurina">C.</tp:taxon-name-part> <tp:taxon-name-part taxon-name-part-type="species" reg="madla">madla</tp:taxon-name-part></tp:taxon-name></italic>.</p><fig id="F12" position="float" orientation="portrait"><label>Figure 12.</label><caption><p>Male palpal morphology of <italic><tp:taxon-name><tp:taxon-name-part taxon-name-part-type="genus" reg="Cicurina">C.</tp:taxon-name-part> <tp:taxon-name-part taxon-name-part-type="species" reg="madla">madla</tp:taxon-name-part></tp:taxon-name></italic> and <italic><tp:taxon-name><tp:taxon-name-part taxon-name-part-type="genus" reg="Cicurina">C.</tp:taxon-name-part> <tp:taxon-name-part taxon-name-part-type="species" reg="vespera">vespera</tp:taxon-name-part></tp:taxon-name></italic> (left palp, ventral view). Specimens from Stevens Ranch Trash Hole Cave (CIC_1745) and Robbers Cave (TX_241) from PP personal collection. Image of specimen TK_188519 from Joel Ledford. Abbreviations: CB = cymbium, T = tegulum, E = embolus. Scale bar: 0.5 mm.</p></caption><graphic xmlns:xlink="http://www.w3.org/1999/xlink" xlink:href="zookeys-769-049-g012.jpg" id="oo_211939.jpg" position="float" orientation="portrait" xlink:type="simple"/></fig></tp:treatment-sec><tp:treatment-sec><!--Section generated to contain objects referenced in tp:taxon-treatment.--><fig id="F1" position="float" orientation="portrait"><label>Figure 1.</label><caption><p>Phylogenetic tree from RAxML analysis of 399 <abbrev xmlns:xlink="http://www.w3.org/1999/xlink" xlink:title="ultra-conserved element" xlink:type="simple">UCE</abbrev> loci, 70% (399_70) occupancy matrix. Bootstrap values below 75 not shown. Geography and morphology highlighted. Abbreviations: ME (= mostly elongate) spermathecae clade, R (= rounded) spermathecae clade. Further details regarding specimen codes and locations found in Suppl. material <xref ref-type="supplementary-material" rid="S5">5</xref>. Inset: sampled Texas counties.</p></caption><graphic xmlns:xlink="http://www.w3.org/1999/xlink" xlink:href="zookeys-769-049-g001.jpg" id="oo_211928.jpg" position="float" orientation="portrait" xlink:type="simple"/></fig><supplementary-material xmlns:xlink="http://www.w3.org/1999/xlink" id="S5" position="float" orientation="portrait" xlink:type="simple"><label>Supplementary material 5</label><caption><p>Table S1. Voucher and genetic information</p></caption><media xlink:href="zookeys-769-049-s005.xls" mimetype="application" mime-subtype="vnd.ms-excel" position="float" orientation="portrait" id="oo_211941.xls" xlink:type="simple"/><permissions><license license-type="creative-commons-attribution" xlink:href="http://creativecommons.org/licenses/by/4.0/" xlink:type="simple"><license-p>This is an open access article distributed under the terms of the Creative Commons Attribution License (CC BY 4.0), which permits unrestricted use, distribution, and reproduction in any medium, provided the original author and source are credited.</license-p></license></permissions><attrib specific-use="authors">Marshal Hedin, Shahan Derkarabetian, Jennifer Blair, Pierre Paquin</attrib></supplementary-material><fig id="F2" position="float" orientation="portrait"><label>Figure 2.</label><caption><p>Phylogenetic tree from BEAST analysis of 399_70 <abbrev xmlns:xlink="http://www.w3.org/1999/xlink" xlink:title="ultra-conserved element" xlink:type="simple">UCE</abbrev> matrix. Posterior probability values above 0.95 shown. Inset: Boxplots of TI values (from Suppl. material <xref ref-type="supplementary-material" rid="S6">6</xref>) for ME and R clade members from Bexar County (for ME clade, two small juveniles and Stahl Cave specimens not included).</p></caption><graphic xmlns:xlink="http://www.w3.org/1999/xlink" xlink:href="zookeys-769-049-g002.jpg" id="oo_211929.jpg" position="float" orientation="portrait" xlink:type="simple"/></fig><supplementary-material xmlns:xlink="http://www.w3.org/1999/xlink" id="S6" position="float" orientation="portrait" xlink:type="simple"><label>Supplementary material 6</label><caption><p>Table S2. Troglomorphy Index data</p></caption><media xlink:href="zookeys-769-049-s006.xlsx" mimetype="application" mime-subtype="vnd.openxmlformats-officedocument.spreadsheetml.sheet" position="float" orientation="portrait" id="oo_211942.xlsx" xlink:type="simple"/><permissions><license license-type="creative-commons-attribution" xlink:href="http://creativecommons.org/licenses/by/4.0/" xlink:type="simple"><license-p>This is an open access article distributed under the terms of the Creative Commons Attribution License (CC BY 4.0), which permits unrestricted use, distribution, and reproduction in any medium, provided the original author and source are credited.</license-p></license></permissions><attrib specific-use="authors">Marshal Hedin, Shahan Derkarabetian, Jennifer Blair, Pierre Paquin</attrib></supplementary-material><fig id="F3" position="float" orientation="portrait"><label>Figure 3.</label><caption><p>Phylogenetic tree from RAxML analysis of <abbrev xmlns:xlink="http://www.w3.org/1999/xlink" xlink:title="cytochrome oxidase I" xlink:type="simple">COI</abbrev> mitochondrial data. Previously published sequences with corresponding GenBank numbers (AY#), some with cave location codes as in <xref ref-type="bibr" rid="B25">Paquin and Hedin (2004)</xref>. Bootstrap values above 70 shown only for major lineages. Bootstrap values within <italic><tp:taxon-name><tp:taxon-name-part taxon-name-part-type="genus" reg="Cicurina">C.</tp:taxon-name-part> <tp:taxon-name-part taxon-name-part-type="species" reg="madla">madla</tp:taxon-name-part></tp:taxon-name></italic> shown on Figure <xref ref-type="fig" rid="F6">6</xref>, those for <italic><tp:taxon-name><tp:taxon-name-part taxon-name-part-type="genus" reg="Cicurina">C.</tp:taxon-name-part> <tp:taxon-name-part taxon-name-part-type="species" reg="loftini">loftini</tp:taxon-name-part></tp:taxon-name></italic> shown on Figure <xref ref-type="fig" rid="F10">10</xref>.</p></caption><graphic xmlns:xlink="http://www.w3.org/1999/xlink" xlink:href="zookeys-769-049-g003.jpg" id="oo_211930.jpg" position="float" orientation="portrait" xlink:type="simple"/></fig><fig id="F6" position="float" orientation="portrait"><label>Figure 6.</label><caption><p>Morphology of adult <italic><tp:taxon-name><tp:taxon-name-part taxon-name-part-type="genus" reg="Cicurina">C.</tp:taxon-name-part> <tp:taxon-name-part taxon-name-part-type="species" reg="madla">madla</tp:taxon-name-part></tp:taxon-name></italic> with corresponding <abbrev xmlns:xlink="http://www.w3.org/1999/xlink" xlink:title="cytochrome oxidase I" xlink:type="simple">COI</abbrev> RAxML phylogeny. Previously published sequences with corresponding GenBank numbers (AY#), some with cave location codes as in <xref ref-type="bibr" rid="B25">Paquin and Hedin (2004)</xref>. Imaged specimens highlighted on phylogeny; images of specimens TK_188519 and TK_188501 from Joel Ledford. Scale bar: 0.5 mm.</p></caption><graphic xmlns:xlink="http://www.w3.org/1999/xlink" xlink:href="zookeys-769-049-g006.jpg" id="oo_211933.jpg" position="float" orientation="portrait" xlink:type="simple"/></fig><fig id="F10" position="float" orientation="portrait"><label>Figure 10.</label><caption><p>Distribution of <italic><tp:taxon-name><tp:taxon-name-part taxon-name-part-type="genus" reg="Cicurina">C.</tp:taxon-name-part> <tp:taxon-name-part taxon-name-part-type="species" reg="loftini">loftini</tp:taxon-name-part></tp:taxon-name></italic> in Culebra Anticline KFR, with corresponding <abbrev xmlns:xlink="http://www.w3.org/1999/xlink" xlink:title="cytochrome oxidase I" xlink:type="simple">COI</abbrev> RAxML phylogeny. Different mtDNA microclades designated by different colors. Cave locations approximate.</p></caption><graphic xmlns:xlink="http://www.w3.org/1999/xlink" xlink:href="zookeys-769-049-g010.jpg" id="oo_211937.jpg" position="float" orientation="portrait" xlink:type="simple"/></fig><fig id="F7" position="float" orientation="portrait"><label>Figure 7.</label><caption><p>Morphology of R clade with corresponding 399_70 <abbrev xmlns:xlink="http://www.w3.org/1999/xlink" xlink:title="ultra-conserved element" xlink:type="simple">UCE</abbrev> RAxML phylogeny (not all bootstrap values shown). Holotype female spermathecal images from <xref ref-type="bibr" rid="B26">Paquin and Dupérré (2009)</xref>, used with permission. Images not to scale.</p></caption><graphic xmlns:xlink="http://www.w3.org/1999/xlink" xlink:href="zookeys-769-049-g007.jpg" id="oo_211934.jpg" position="float" orientation="portrait" xlink:type="simple"/></fig><fig id="F8" position="float" orientation="portrait"><label>Figure 8.</label><caption><p>Distribution of R clade in Bexar and Comal counties, with corresponding 399_70 <abbrev xmlns:xlink="http://www.w3.org/1999/xlink" xlink:title="ultra-conserved element" xlink:type="simple">UCE</abbrev> RAxML phylogeny. Different species designated by different colors. Cave locations approximate.</p></caption><graphic xmlns:xlink="http://www.w3.org/1999/xlink" xlink:href="zookeys-769-049-g008.jpg" id="oo_211935.jpg" position="float" orientation="portrait" xlink:type="simple"/></fig><fig id="F9" position="float" orientation="portrait"><label>Figure 9.</label><caption><p>Morphology of adult <italic><tp:taxon-name><tp:taxon-name-part taxon-name-part-type="genus" reg="Cicurina">C.</tp:taxon-name-part> <tp:taxon-name-part taxon-name-part-type="species" reg="loftini">loftini</tp:taxon-name-part></tp:taxon-name></italic> with corresponding 399_70 <abbrev xmlns:xlink="http://www.w3.org/1999/xlink" xlink:title="ultra-conserved element" xlink:type="simple">UCE</abbrev> RAxML phylogeny. Imaged specimens highlighted on phylogeny; images of specimen TK_188520 from J. Ledford, specimen TK_188686 from J. Cokendolpher (via Symbiota Collections of Arthropods Network). Scale bar: 0.5 mm.</p></caption><graphic xmlns:xlink="http://www.w3.org/1999/xlink" xlink:href="zookeys-769-049-g009.jpg" id="oo_211936.jpg" position="float" orientation="portrait" xlink:type="simple"/></fig><fig id="F11" position="float" orientation="portrait"><label>Figure 11.</label><caption><p>Anomalous geographic distribution of <italic><tp:taxon-name><tp:taxon-name-part taxon-name-part-type="genus" reg="Cicurina">C.</tp:taxon-name-part> <tp:taxon-name-part taxon-name-part-type="species" reg="venii">venii</tp:taxon-name-part></tp:taxon-name></italic> and <italic><tp:taxon-name><tp:taxon-name-part taxon-name-part-type="genus" reg="Cicurina">C.</tp:taxon-name-part> <tp:taxon-name-part taxon-name-part-type="species" reg="vespera">vespera</tp:taxon-name-part></tp:taxon-name></italic> type specimens. All views ventral.</p></caption><graphic xmlns:xlink="http://www.w3.org/1999/xlink" xlink:href="zookeys-769-049-g011.jpg" id="oo_211938.jpg" position="float" orientation="portrait" xlink:type="simple"/></fig><supplementary-material xmlns:xlink="http://www.w3.org/1999/xlink" id="S1" position="float" orientation="portrait" xlink:type="simple"><label>Supplementary material 1</label><caption><p>Figure S1. SVD Quartets, 50 &amp; 70% matrices</p></caption><media xlink:href="zookeys-769-049-s001.eps" mimetype="application" mime-subtype="postscript" position="float" orientation="portrait" id="oo_211940.eps" xlink:type="simple"/><permissions><license license-type="creative-commons-attribution" xlink:href="http://creativecommons.org/licenses/by/4.0/" xlink:type="simple"><license-p>This is an open access article distributed under the terms of the Creative Commons Attribution License (CC BY 4.0), which permits unrestricted use, distribution, and reproduction in any medium, provided the original author and source are credited.</license-p></license></permissions><attrib specific-use="authors">Marshal Hedin, Shahan Derkarabetian, Jennifer Blair, Pierre Paquin</attrib></supplementary-material><supplementary-material xmlns:xlink="http://www.w3.org/1999/xlink" id="S2" position="float" orientation="portrait" xlink:type="simple"><label>Supplementary material 2</label><caption><p>Figure S2. ASTRAL, 50 &amp; 70% matrices</p></caption><media xlink:href="zookeys-769-049-s002.eps" mimetype="application" mime-subtype="postscript" position="float" orientation="portrait" id="oo_211947.eps" xlink:type="simple"/><permissions><license license-type="creative-commons-attribution" xlink:href="http://creativecommons.org/licenses/by/4.0/" xlink:type="simple"><license-p>This is an open access article distributed under the terms of the Creative Commons Attribution License (CC BY 4.0), which permits unrestricted use, distribution, and reproduction in any medium, provided the original author and source are credited.</license-p></license></permissions><attrib specific-use="authors">Marshal Hedin, Shahan Derkarabetian, Jennifer Blair, Pierre Paquin</attrib></supplementary-material><supplementary-material xmlns:xlink="http://www.w3.org/1999/xlink" id="S3" position="float" orientation="portrait" xlink:type="simple"><label>Supplementary material 3</label><caption><p>Figure S3. RAxML, 50% matrix</p></caption><media xlink:href="zookeys-769-049-s003.eps" mimetype="application" mime-subtype="postscript" position="float" orientation="portrait" id="oo_211948.eps" xlink:type="simple"/><permissions><license license-type="creative-commons-attribution" xlink:href="http://creativecommons.org/licenses/by/4.0/" xlink:type="simple"><license-p>This is an open access article distributed under the terms of the Creative Commons Attribution License (CC BY 4.0), which permits unrestricted use, distribution, and reproduction in any medium, provided the original author and source are credited.</license-p></license></permissions><attrib specific-use="authors">Marshal Hedin, Shahan Derkarabetian, Jennifer Blair, Pierre Paquin</attrib></supplementary-material><supplementary-material xmlns:xlink="http://www.w3.org/1999/xlink" id="S4" position="float" orientation="portrait" xlink:type="simple"><label>Supplementary material 4</label><caption><p>Figure S4. Relationships within <italic><tp:taxon-name><tp:taxon-name-part taxon-name-part-type="genus" reg="Cicurina">C.</tp:taxon-name-part> <tp:taxon-name-part taxon-name-part-type="species" reg="baronia">baronia</tp:taxon-name-part></tp:taxon-name></italic> + <italic><tp:taxon-name><tp:taxon-name-part taxon-name-part-type="genus" reg="Cicurina">C.</tp:taxon-name-part> <tp:taxon-name-part taxon-name-part-type="species" reg="bullis">bullis</tp:taxon-name-part></tp:taxon-name></italic>_<italic><tp:taxon-name><tp:taxon-name-part taxon-name-part-type="genus" reg="Cicurina">C.</tp:taxon-name-part> <tp:taxon-name-part taxon-name-part-type="species" reg="neovespera">neovespera</tp:taxon-name-part></tp:taxon-name></italic> clade</p></caption><media xlink:href="zookeys-769-049-s004.eps" mimetype="application" mime-subtype="postscript" position="float" orientation="portrait" id="oo_211949.eps" xlink:type="simple"/><permissions><license license-type="creative-commons-attribution" xlink:href="http://creativecommons.org/licenses/by/4.0/" xlink:type="simple"><license-p>This is an open access article distributed under the terms of the Creative Commons Attribution License (CC BY 4.0), which permits unrestricted use, distribution, and reproduction in any medium, provided the original author and source are credited.</license-p></license></permissions><attrib specific-use="authors">Marshal Hedin, Shahan Derkarabetian, Jennifer Blair, Pierre Paquin</attrib></supplementary-material></tp:treatment-sec><ref-list><ref id="B25"><mixed-citation xmlns:xlink="http://www.w3.org/1999/xlink" xlink:type="simple">
          <person-group><name name-style="western"><surname>Paquin</surname><given-names>P</given-names></name><name name-style="western"><surname>Hedin</surname><given-names>M</given-names></name></person-group> (<year>2004</year>) <article-title>The power and perils of ‘molecular taxonomy’: a case study of eyeless and endangered <italic><tp:taxon-name><tp:taxon-name-part taxon-name-part-type="genus">Cicurina</tp:taxon-name-part></tp:taxon-name></italic> (<tp:taxon-name><tp:taxon-name-part taxon-name-part-type="order">Araneae</tp:taxon-name-part></tp:taxon-name>: <tp:taxon-name><tp:taxon-name-part taxon-name-part-type="family">Dictynidae</tp:taxon-name-part></tp:taxon-name>) from Texas caves.</article-title> <source>Molecular Ecology</source> <volume>13</volume>: <fpage>3239</fpage>–<lpage>3255</lpage>. <ext-link xlink:type="simple" ext-link-type="doi" xlink:href="10.1111/j.1365-294X.2004.02296.x">https://doi.org/10.1111/j.1365-294X.2004.02296.x</ext-link></mixed-citation></ref><ref id="B26"><mixed-citation xmlns:xlink="http://www.w3.org/1999/xlink" xlink:type="simple">
          <person-group><name name-style="western"><surname>Paquin</surname><given-names>P</given-names></name><name name-style="western"><surname>Dupérré</surname><given-names>N</given-names></name></person-group> (<year>2009</year>) <article-title>A first step towards the revision of <italic><tp:taxon-name><tp:taxon-name-part taxon-name-part-type="genus">Cicurina</tp:taxon-name-part></tp:taxon-name></italic>: redescription of type specimens of 60 troglobitic species of the subgenus <tp:taxon-name><tp:taxon-name-part taxon-name-part-type="genus"/><tp:taxon-name-part taxon-name-part-type="subgenus">Cicurella</tp:taxon-name-part></tp:taxon-name> (<tp:taxon-name><tp:taxon-name-part taxon-name-part-type="order">Araneae</tp:taxon-name-part></tp:taxon-name>: <tp:taxon-name><tp:taxon-name-part taxon-name-part-type="family">Dictynidae</tp:taxon-name-part></tp:taxon-name>), and a first visual assessment of their distribution.</article-title> <source>Zootaxa</source> <volume>2002</volume>: <fpage>1</fpage>–<lpage>67</lpage>.</mixed-citation></ref><ref id="B9"><mixed-citation xmlns:xlink="http://www.w3.org/1999/xlink" xlink:type="simple">
          <person-group><name name-style="western"><surname>Cokendolpher</surname><given-names>JC</given-names></name></person-group> (<year>2004</year>) <italic><tp:taxon-name><tp:taxon-name-part taxon-name-part-type="genus">Cicurina</tp:taxon-name-part></tp:taxon-name></italic> spiders from caves in Bexar County, Texas. Texas Memorial Museum Speleological Monographs, 6. Studies on the cave and endogean fauna of North America IV: 13–58.</mixed-citation></ref></ref-list></tp:taxon-treatment>
