# Supplementary material for: Sequence capture phylogenomics of eyeless Cicurina spiders from Texas caves, with emphasis on US federally-endangered species from Bexar County (Araneae, Hahniidae)
Source: Zookeys. 2018 Jun 26;(769):49–76. doi: 10.3897/zookeys.769.25814 (PMC6030207; doi:10.3897/zookeys.769.25814)
Supplement: Supplementary material 5 — Table S1. Voucher and genetic information [file zookeys-769-049-s005.xls]

## Sheet: SDSU_Genomics_List
VOUCHER #	Collectors	OTHER #'S	Event date (YYYY-MM-DD)	Scientific Name	Clade	Comments	SEX	County	Specific Locality	KFR	Phenol Extraction	DNA (ng)	Reads Pass QC	Contigs	plate	Accesssion
CIC-1284	P Paquin		04.iii.2005	Cicurina browni	ME	type locale of C. browni		Williamson	Brown's Cave			500	3115726	863932	4	SAMN09220729
CIC-1172	P Paquin		10.iii.2005	Cicurina buwata	ME	type locale of C. buwata		Williamson	Beck's Sewer Cave			500	2663438	787219	4	SAMN09220722
SDSU_G2000	Larsen, Larsen		24.v.2009	Cicurina buwata	ME			Williamson	Lakeline Cave			500	1915447	588708	3	SAMN09220756
TK_190936				Cicurina cf madla	ME	sister to C madla		Bandera	Bob Clark Cave			101.672	1583772	392613	4	SAMN09220778
TK_190947				Cicurina cf madla	ME	sister to C madla		Medina	Fern Cave			35.376	1095780	302042	4	SAMN09220779
CIC-1208	P Paquin		12.iii.2005	Cicurina eyeless	ME	type locality of C. vespera		Bexar	Government Canyon Bat Cave	Government Canyon		500	1923747	495133	3	SAMN09220726
CIC-1266	P Paquin		12.iii.2005	Cicurina eyeless	ME	type locality of C. vespera		Bexar	Government Canyon Bat Cave	Government Canyon		500	2641859	747673	4	SAMN09220727
CIC-1773	P Paquin, K McDaniel		22.i.2009	Cicurina eyeless	ME	type locality of C. vespera	F	Bexar	Government Canyon Bat Cave	Government Canyon		500	2054106	545913	4	SAMN09220750
				Cicurina eyeless	ME	C. vespera	F holotype	Bexar	Government Canyon Bat Cave	Government Canyon	yes	0	contamination		4
CIC-1192	P Paquin		15.iii.2005	Cicurina eyeless	ME			Hays	Back Yard Cave			278.64	4175319	991958	4	SAMN09220723
CIC-1320	S Simmons		06.iii.2005	Cicurina eyeless	ME			Edwards	Deep Cave			500	3847079	943636	4	SAMN09220730
TK_188719-730		TTUZ_59781, ZARA_8242		Cicurina eyeless	ME		F	Uvalde	Falling Animal Cave			45.144	1644989	441134	4	SAMN09220770
TMM 9790	A Grubbs		17.ii.1991	Cicurina eyeless	ME			Edwards	Kahn's Cave		yes	151.2	114110	42842	4	SAMN09220791
CIC-1196	P Paquin		15.iii.2005	Cicurina eyeless	ME			Hays	McCarthy-Lane Bat Cave			442	3757829	1047976	4	SAMN09220724
CIC-1197	P Paquin		15.iii.2005	Cicurina eyeless	ME			Hays	McCarthy-Lane Bat Cave			403	3399362	772885	4	SAMN09220725
TMM 45,930	J Kennedy		26.x.1997	Cicurina eyeless	ME			Uvalde	Moon Mountain Cave		yes	14.736	1666040	458428	4	SAMN09220789
CIC-1279	P Paquin		15.iii.2005	Cicurina eyeless	ME			Hays	Wimberley Bat cave			455	1933360	512870	4	SAMN09220728
TK_188754		TTUZ_59568, ZARA_7354		Cicurina madla	ME	C madla genetic clade		Bexar	Feature 151-014	Culebra Anticline		320.6	3818191	801934	4	SAMN09220772
TK_188501		TTUZ_60614, ZARA_7650		Cicurina madla	ME	on SCAN	F	Bexar	Feature 151-019 Hwy 151 at Loop 1604	Culebra Anticline		404.3	4974784	1006589	5	SAMN09220757
TK_188758		TTUZ_59572, ZARA_7932		Cicurina madla	ME	C madla genetic clade		Bexar	Feature 151-021	Culebra Anticline		49	1065212	295554	4	SAMN09220773
TK_190990				Cicurina madla	ME	C madla genetic clade		Bexar	Cave Not Named	Government Canyon		24.44	791341	329786	4	SAMN09220781
TK_191504		ZARA_8805		Cicurina madla	ME		F?	Bexar	Lithic Ridge Cave	Government Canyon		155.94	1184010	303927	4	SAMN09220786
ZARA_9691				Cicurina madla	ME		F	Bexar	Lithic Ridge Cave	Government Canyon		500	5326526	1215910	5	SAMN09220798
TK_190997		ZARA_8786		Cicurina madla	ME		F	Bexar	San Antonio Ranch Pit	Government Canyon		49.504	1171275	303783	4	SAMN09220783
CIC-740	K White	PP-7503	18.xii.2003	Cicurina madla	ME		F	Bexar	Scenic Overlook Cave	Government Canyon		500	2946807	795182	4	SAMN09220751
TK_191519		ZARA_8888		Cicurina madla	ME	type locality of C. madla	F	Bexar	Madla's Cave	Helotes		138.18	1186214	302166	4	SAMN09220787
TK_190994				Cicurina madla	ME	C madla genetic clade		Bexar	Breathless Cave	UTSA		21.306	752067	325950	4	SAMN09220782
CIC-1458			19.xi.2002	Cicurina madla	ME		M	Bexar	Crownridge Canyon Cave	UTSA		500	2389119	595980	4	SAMN09220736
CIC-1326	P Paquin		09.iii.2005	Cicurina madla	ME	C madla genetic clade		Bexar	La Cantera #1 Cave	UTSA		500	1813684	480015	3	SAMN09220734
CIC-1327	P Paquin		09.iii.2005	Cicurina madla	ME	C madla genetic clade		Bexar	La Cantera #1 Cave	UTSA		500	1842932	529280	3	SAMN09220735
TK_188519		TTUZ_60638		Cicurina madla	ME		M	Bexar	Feature 151-015 Hwy 151 at loop 1604	Culebra Anticline		10.528	514277	121498	4	SAMN09220758
CIC-1171	P Paquin		09.iii.2005	Cicurina madla	ME	type locality of C. madla		Bexar	Madla's Cave	Helotes		500	2626805	679788	4	SAMN09220721
CIC-1477	P Paquin		04.xi.2006	Cicurina mirifica	ME	type locale of C. mirifica		Pecos	Amazing Maze Cave			500	2801406	899229	4	SAMN09220737
TMM 71,403	P Sprouse	Zara 1344	16.ii.2003	Cicurina mirifica	ME	type locale of C. mirifica	F	Pecos	Amazing Maze Cave		yes	43.79	961138	229234	4	SAMN09220790
SDSU_G1960	M Sanders		27.i.2007	Cicurina travisae	ME		F	Travis	Cotterell Cave			500	2221278	775407	3	SAMN09220753
SDSU_G1970	T Bayless		12.v.2008	Cicurina travisae	ME		F	Travis	North Root Cave			500	1964418	620891	3	SAMN09220754
SDSU_G1978	M Sanders		15.iii.2008	Cicurina travisae	ME	type locale of C. wartoni (syn with C. travisae)		Travis	Pickle Pit			500	2179502	671395	4	SAMN09220755
SDSU_G1958	M Sanders, T Bayless		24.iv.2009	Cicurina travisae	ME	type locale of C. travisae	F	Travis	Tooth Cave			381.9	1790188	477274	3	SAMN09220752
TX-419	J Reddell & M Reyes		28.vi.2000	Cicurina troglobia	ME	type locale of C. troglobia		Bell	Seven Mile Mountain Cave			500	2368052	627455	4	SAMN09220794
CIC-1565	P Paquin		21.i.2007	Cicurina vibora	ME	C vibora genetic clade		Williamson	Sunless City Cave			500	1514664	472021	3	SAMN09220741
TK_188544		TTUZ_59794, ZARA_6089		Cicurina baronia	R	C baronia genetic clade		Bexar	OB#3 Oblate Pit G. Sexton House	Alamo Heights		500	5776786	1304588	5	SAMN09220760
TK_191000		ZARA_8800		Cicurina baronia	R	type locale of C.baronia		Bexar	Robber Baron Cave	Alamo Heights		205.8	937312	249786	3	SAMN09220785
TK_190999		ZARA_8799		Cicurina baronia	R	type locale of C.baronia		Bexar	Robber Baron Cave	Alamo Heights		99	1002116	242628	4	SAMN09220784
TK_190908		TTUZ_60117		Cicurina brunsi	R	on SCAN	F	Bexar	Accident Sink, Camp Bullis	Stone Oak		34.32	1216204	329162	4	SAMN09220777
TK_190567		ZARA_TX080		Cicurina bullis	R			Bexar	Root Canal Cave	Stone Oak		40.768	1276433	340732	4	SAMN09220776
TK_190980		ZARA_8711		Cicurina eyeless	R	C bullis genetic clade		Bexar	Bunny Hole Cave	Stone Oak		122.364	1327916	331808	4	SAMN09220780
CIC-1766	J Krejca		21.xi.2005	Cicurina eyeless	R			Bexar	Genesis Cave	Stone Oak		500	1121418	309593	3	SAMN09220749
TK_190530		TTUZ_59776		Cicurina eyeless	R			Bexar	Tuscany Heights	Stone Oak		20.16	626366	148807	5	SAMN09220775
TK_188545		TTUZ_59791, ZARA_6089		Cicurina eyeless	R			Bexar	Green Mountain Cave Road Cave	Stone Oak (east of)		13.896	670596	151007	4	SAMN09220761
ZARA_9720				Cicurina loftini	R	C loftini genetic clade		Bexar	AMA-006	Culebra Anticline		500	4371256	1045626	5	SAMN09220799
ZARA_9738				Cicurina loftini	R	C loftini genetic clade	M	Bexar	AMA-009	Culebra Anticline		87.75	1097017	233449	5	SAMN09220801
CIC-1323	P Paquin		10.iii.2005	Cicurina loftini	R	type locale of C. loftini	F	Bexar	Caracol Creek Coon Cave	Culebra Anticline		500	2280271	637692	3	SAMN09220731
CIC-1324	P Paquin		10.iii.2005	Cicurina loftini	R	type locale of C. loftini		Bexar	Caracol Creek Coon Cave	Culebra Anticline		500	2494711	779457	3	SAMN09220732
CIC-1325	P Paquin		10.iii.2005	Cicurina loftini	R	type locale of C. loftini		Bexar	Caracol Creek Coon Cave	Culebra Anticline		500	2049520	567780	3	SAMN09220733
TK_188685				Cicurina loftini	R	C loftini genetic clade		Bexar	Chimney Cricket Cave	Culebra Anticline		132.68	1276347	326598	3	SAMN09220764
TK_188638		ZARA_7101		Cicurina loftini	R	C loftini genetic clade		Bexar	Feature 151-010 1504/151	Culebra Anticline		46.64	1417026	431225	4	SAMN09220763
TK_188761				Cicurina loftini	R	C loftini genetic clade		Bexar	Feature 151-018	Culebra Anticline		117.32	1508301	452333	4	SAMN09220774
CIC-1569	C Collins		05.ix.2007	Cicurina loftini	R	C loftini genetic clade		Bexar	King Toad Cave	Culebra Anticline		500	1850768	555898	3	SAMN09220742
CIC-1573	C Collins		05.ix.2007	Cicurina loftini	R	C loftini genetic clade		Bexar	King Toad Cave	Culebra Anticline		500	2098712	594887	3	SAMN09220743
CIC-1575	C Collins		05.ix.2007	Cicurina loftini	R	C loftini genetic clade		Bexar	King Toad Cave	Culebra Anticline		500	1925489	542508	3	SAMN09220744
TX-399	K White		23.ii.1999	Cicurina loftini	R	C. loftini, paratype	F paratype	Bexar	SBC Cave, TxDOT loop 1604	Culebra Anticline		500	2330712	835909	3	SAMN09220792
TX-400	K White		23.ii.1999	Cicurina loftini	R	C. loftini, paratype	F paratype	Bexar	SBC Cave, TxDOT loop 1604	Culebra Anticline		500	2344388	788246	3	SAMN09220793
TMM 35,352	K White, C Collins	TX-399??	19.ii.1999	Cicurina loftini	R	C. loftini, paratype	F paratype	Bexar	SBC Cave, TxDOT loop 1604	Culebra Anticline	yes	1352	1588698	487571	4	SAMN09220788
CIC-1742	P Paquin, B Weissling, K White, C Crawford, C Collins	PP-0752	19.vii.2007	Cicurina loftini	R	C loftini genetic clade		Bexar	Stevens Ranch Trash Hole Cave	Culebra Anticline		500	1713441	527301	3	SAMN09220746
CIC-1744	P Paquin, B Weissling, K White, C Crawford, C Collins	PP-0752	19.vii.2007	Cicurina loftini	R	C loftini genetic clade		Bexar	Stevens Ranch Trash Hole Cave	Culebra Anticline		500	1533024	486825	3	SAMN09220747
CIC-1746	P Paquin, B Weissling, K White, C Crawford, C Collins	PP-0752	19.vii.2007	Cicurina loftini	R	C loftini genetic clade		Bexar	Stevens Ranch Trash Hole Cave	Culebra Anticline		500	1587033	507720	3	SAMN09220748
CIC-1576	C Collins		10.xi.2007	Cicurina loftini	R	C loftini genetic clade		Bexar	Wissman property Cave	Culebra Anticline	approximate location	500	2016240	562952	3	SAMN09220745
TK_188690		ZARA_8146		Cicurina loftini	R	C loftini genetic clade		Bexar	Womly Pit	Culebra Anticline		316.88	1701228	476341	3	SAMN09220766
ZARA_9589				Cicurina loftini	R	Hedin determination	F	Bexar	AMA-002	Culebra Anticline		500	5971382	1428292	5	SAMN09220795
ZARA_9590				Cicurina loftini	R	Hedin determination	F	Bexar	AMA-002	Culebra Anticline		92.04	562306	137671	5	SAMN09220796
ZARA_9593				Cicurina loftini	R	Hedin determination	F	Bexar	AMA-005	Culebra Anticline		500	4625627	1146846	5	SAMN09220797
ZARA_9721				Cicurina loftini	R	Hedin determination	F	Bexar	AMA-006	Culebra Anticline		19.11	362535	83783	5	SAMN09220800
TK_188699		ZARA_8199		Cicurina loftini	R	C loftini genetic clade		Bexar	Cave of the Bearded Tree	Culebra Anticline		75.072	1032914	317871	4	SAMN09220768
TK_188700				Cicurina loftini	R	C loftini genetic clade		Bexar	Cave of the Bearded Tree	Culebra Anticline		87.502	1076311	316573	4	SAMN09220769
TK_188686		TTUZ_59902, ZARA_8137		Cicurina loftini	R	C loftini genetic clade; on SCAN	F	Bexar	Chimney Cricket Cave	Culebra Anticline		14.476	983942	296436	4	SAMN09220765
TK_188520		TTUZ_60635, ZARA_7308		Cicurina loftini	R		F	Bexar	Feature 151-015 Hwy 151 at loop 1604	Culebra Anticline		80.34	561268	119961	5	SAMN09220759
CIC-1562	P Paquin, K White, Weissling, C Collins		1.xii.2007	Cicurina loftini	R	C loftini genetic clade		Bexar	Feature 99	Culebra Anticline		244	3582833	833615	4	SAMN09220739
CIC-1563	P Paquin, K White, Weissling, C Collins		1.xii.2007	Cicurina loftini	R	C loftini genetic clade		Bexar	Feature 99	Culebra Anticline		500	1672196	509958	4	SAMN09220740
CIC-1561	P Paquin, K White, Weissling, C Collins		1.xii.2007	Cicurina loftini	R	C loftini genetic clade		Bexar	Feature 99	Culebra Anticline		500	1992780	523821	4	SAMN09220738
TK_188692				Cicurina loftini	R	C loftini genetic clade		Bexar	Womly Pit	Culebra Anticline		227.12	3104475	768174	4	SAMN09220767
TK_188582				Cicurina neovespera	R	on SCAN, no pic		Bexar	CE2 (1604 & 110)	UTSA		33.264	1222987	356332	4	SAMN09220762
TK_188738		TTUZ_59782, ZARA_8245		Cicurina reclusa	R	on SCAN	F	Comal	CM Cave			225.4	3549875	871781	4	SAMN09220771
	holotype		holotype	Cicurina venii			F holotype	Bexar	Bracken Bat Cave	Culebra Anticline	yes	0	contamination		4
